# Supplementary material for: 14,15-EET Reduced Brain Injury from Cerebral Ischemia and Reperfusion via Suppressing Neuronal Parthanatos
Source: Int J Mol Sci. 2021 Sep 7;22(18):9660. doi: 10.3390/ijms22189660 (PMC8471287; doi:10.3390/ijms22189660)
Supplement: Supplementary file 1 [file ijms-22-09660-s001.zip]

Archive with 1 entries (1 files):
- ijms-1314719-supplementary.pdf
